# Supplementary material for: Evidence for Threshold-like Dynamics in Aedes Mosquito Populations Under Sustained Mass Trapping on Tropical Islands
Source: Insects. 2026 May 2;17(5):472. doi: 10.3390/insects17050472 (PMC13207408; doi:10.3390/insects17050472)
Supplement: Supplementary file 1 [file insects-17-00472-s001.zip]

Archive with 5 entries (4 files):
- insects-4186888-Supplementary files-new/
- insects-4186888-Supplementary files-new/Dhipparufushi_English_Date.xlsx
- insects-4186888-Supplementary files-new/Kunfunadhoo trap- English Date.xlsx
- insects-4186888-Supplementary files-new/Medhufaru.xlsx
- insects-4186888-Supplementary files-new/Puerco Trap Data - English Date.xlsx
