# Supplementary material for: Evidence for Threshold-like Dynamics in Aedes Mosquito Populations Under Sustained Mass Trapping on Tropical Islands
Source: Insects. 2026 May 2;17(5):472. doi: 10.3390/insects17050472 (PMC13207408; doi:10.3390/insects17050472)
Supplement: Supplementary file 1 [file insects-17-00472-s001.zip › insects-4186888-Supplementary files-new/Dhipparufushi_English_Date.xlsx]

## Sheet: Aedes graph
Date	Aedes catch
18-Jul-2021	1092
21-Jul-2021	196
22-Jul-2021	265
23-Jul-2021	114
28-Jul-2021	53
29-Jul-2021	75
30-Jul-2021	66
31-Jul-2021	143
01-Aug-2021	175
04-Aug-2021	176
07-Aug-2021	41
10-Aug-2021	28
13-Aug-2021	9
16-Aug-2021	15
19-Aug-2021	7
22-Aug-2021	3
25-Aug-2021	8
31-Aug-2021	12
03-Sep-2021	8
06-Sep-2021	0
09-Sep-2021	10
12-Sep-2021	7
18-Sep-2021	0
21-Sep-2021	4
24-Sep-2021	3
27-Sep-2021	7
02-Oct-2021	8
05-Oct-2021	6
09-Oct-2021	7
12-Oct-2021	21
16-Oct-2021	7
19-Oct-2021	5
23-Oct-2021	3
26-Oct-2021	0
30-Oct-2021	3
02-Nov-2021	2
05-Nov-2021	0
09-Nov-2021	2
13-Nov-2021	10
16-Nov-2021	0
20-Nov-2021	2
23-Nov-2021	1
27-Nov-2021	0
30-Nov-2021	2
04-Dec-2021	22
19-Feb-2022	12
22-Feb-2022	10
26-Feb-2022	5
01-Mar-2022	16
05-Mar-2022	10
08-Mar-2022	9
12-Mar-2022	17
15-Mar-2022	20
19-Mar-2022	1
22-Mar-2022	0
26-Mar-2022	0
29-Mar-2022	4
02-Apr-2022	1
05-Apr-2022	2
09-Apr-2022	6
12-Apr-2022	1
16-Apr-2022	1
19-Apr-2022	1
24-Apr-2022	0
30-Apr-2022	16
03-May-2022	3
09-May-2022	4
21-May-2022	7
28-May-2022	21
05-Jun-2022	30
11-Jun-2022	16
15-Jun-2022	11
18-Jun-2022	7
21-Jun-2022	3
25-Jun-2022	8
28-Jun-2022	23
10-Jul-2022	35
17-Jun-2022	9
19-Jul-2022	22
26-Jul-2022	23
30-Jul-2022	12
02-Aug-2022	19
09-Aug-2022	5
12-Aug-2022	8
19-Aug-2022	3
27-Aug-2022	0
30-Aug-2022	0
03-Sep-2022	0
06-Sep-2022	0
10-Sep-2022	0
13-Sep-2022	2
17-Sep-2022	5
20-Sep-2022	2
27-Sep-2022	1
02-Oct-2022	0
05-Oct-2022	0
08-Oct-2022	0
11-Oct-2022	2
14-Oct-2022	1
