# Supplementary material for: Evidence for Threshold-like Dynamics in Aedes Mosquito Populations Under Sustained Mass Trapping on Tropical Islands
Source: Insects. 2026 May 2;17(5):472. doi: 10.3390/insects17050472 (PMC13207408; doi:10.3390/insects17050472)
Supplement: Supplementary file 1 [file insects-17-00472-s001.zip › insects-4186888-Supplementary files-new/Medhufaru.xlsx]

## Sheet: SJR
Day	Ae/trap/SJR	Cx/trap/SJR	Rainfall SJR (mm)
2020-08-01	95.5373	35.6866
2020-08-02	66.7761	11.8806			Ae/trap/SJR = daily number of Aedes caught divided by the number of traps serviced (only count the traps that were operating well)
2020-08-03	49.194	10.5672			Cx/trap/SJR = daily number of Culex caught divided by the number of traps serviced (only count the traps that were operating well)
2020-08-04	97.3284	69.0299
2020-08-05	77.7164	32.7313
2020-08-06	129.537	44.1343
2020-08-07	86.4328	26.9851
2020-08-08	140.851	12	14
2020-08-09	125.239	19.5522	3
2020-08-10	57.9701	50.209	12
2020-08-11	75.5075	28.6567	0
2020-08-12	112.537	37.6119	0
2020-08-13	63.7463	94.4627	0
2020-08-14	118.328	34.7761	0
2020-08-15	129.881	19.8955	0
2020-08-16	101.373	92.9701	0
2020-08-17	65.9254	43.0448	0
2020-08-18	91.6119	38.4328	0
2020-08-19	86.0299	48.9403	0
2020-08-20	79.9552	31.0746	0
2020-08-21	110	30.3582	9
2020-08-22	65.2239	22.7612	13
2020-08-23	78	5.32836	25
2020-08-24	64	15.8657	0
2020-08-25	46.5672	43.1791	0
2020-08-26	47.9254	8.89552	0
2020-08-27	46.1045	10.6716	0
2020-08-28	44.8209	19.8657	5
2020-08-29	28.5821	8.41791	9
2020-08-30	38.9701	10.5075	1
2020-08-31	28.6269	14.4627	0
2020-09-01	32.2537	8.41791	69
2020-09-02	26.0896	2.46269	29
2020-09-03	16.9851	3.89552	5
2020-09-04	16.1493	6.61194	0
2020-09-05	18.5672	1.04478	18
2020-09-06	17	2.44776	0
2020-09-07	16.55	2.50746	0
2020-09-08	27.1282	0.794872	0
2020-09-09	19.5517	3.05172	12
2020-09-10	27.0392	4.90196	3
2020-09-11	39.5424	0.985075	2
2020-09-12	36.4407	3.22034	6
2020-09-13	54.2264	3.35849	0
2020-09-14	49.3	1.45	0
2020-09-15	33.5593	1.55932	0
2020-09-16	41.8431	2.37255	0
2020-09-17	36.807	1.73684	9
2020-09-18	24.0357	1.46429	21
2020-09-19	27.0816	2.91837	13
2020-09-20	30.1429	0.464286	33
2020-09-21	9.21818	1.05769	16
2020-09-22	21.8958	1.4375	37
2020-09-23	19.9074	0.388889	8
2020-09-24	22.2	2.86	0
2020-09-25	22.9231	2.09615	0
2020-09-26	30.0357	1.19643	0
2020-09-27	30.5	1.57143	0
2020-09-28	42.44	7.02	9
2020-09-29	51.5862	1.48276	0
2020-09-30	35.8596	2.47368	0
2020-10-01	37.1667	11.5556	0
2020-10-02	43.3667	3.71667	0
2020-10-03	27	1.70175	2
2020-10-04	38.2157	7.33333	2
2020-10-05	45.6207	1.27586	0
2020-10-06	30.6316	0.736842	0
2020-10-07	29.1	5.76	0
2020-10-08	43	0.890909	0
2020-10-09	17.5577	3.17308	0
2020-10-10	24.2982	1.89474	0
2020-10-11	20.0526	0.315789	4
2020-10-12	11.8519	0.425926	0
2020-10-13	21.2941	3.29412	0
2020-10-14	14.5185	0.314815	6
2020-10-15	13.8519	0.62963	5
2020-10-16	9.70909	4.30909	0
2020-10-17	11.322	0.932203	0
2020-10-18	14.62	1.82	0
2020-10-19	15.25	6.21154	0
2020-10-20	12.6182	0.890909	0
2020-10-21	18.3269	1.42308	13
2020-10-22	10.2549	4.84314	5
2020-10-23	12.1176	1.76471	6
2020-10-24	20.4151	0.622642	15
2020-10-25	14.7083	1.125	3
2020-10-26	8.42553	0.638298	0
2020-10-27	13.1837	0.469388	0
2020-10-28	15.625	1.5	0
2020-10-29	12.4138	1.13725	0
2020-10-30	13.5849	0.754717	0
2020-10-31	21.0943	8.09434	0
2020-11-01	24.7	6	0
2020-11-02	29.9811	3.49057	0
2020-11-03	26.7018	1.94444	0
2020-11-04	27.9259	5.55172	0
2020-11-05	23.3167	3	0
2020-11-06	18.8793	6.83333	0
2020-11-07	19.2037	2.98246	14
2020-11-08	17.322	1	13
2020-11-09	19.1897	4.34483	1
2020-11-10	12.4706	1.07843	0
2020-11-11	7	0.491525	0
2020-11-12	14	5.73684	5
2020-11-13	15.7414	1.39655	10
2020-11-14	9.55932	2.20339	26
2020-11-15	8.28846	3.67308	23
2020-11-16	8.90385	0.615385	20
2020-11-17	5.71154	2.57692	18
2020-11-18	15.8039	5.41176	5
2020-11-19	16	2.15094	7
2020-11-20	12.8627	0.333333	0
2020-11-21	19.0351	2.50877	0
2020-11-22	33.7358	1.22642	0
2020-11-23	24.0877	2.07018	0
2020-11-24	33.8364	7.76364	0
2020-11-25	39.3019	7.67925	0
2020-11-26	33.5088	0.561404	0
2020-11-27	30.2241	4.46552	0
2020-11-28	47.9615	6.21154	0
2020-11-29	34.4615	0.673077	0
2020-11-30	31.5273	4.69091	0
2020-12-01	26.2075	4.77358	0
2020-12-02	25.2593	1.48148	0
2020-12-03	27.661	3.9661	5
2020-12-04	26	0.980769	0
2020-12-05	20.7736	3.62264	0
2020-12-06	23.2281	4.35088	5
2020-12-07	23.5283	2.35849	2
2020-12-08	9.53846	0.673077	4
2020-12-09	9.51724	3.08621	2
2020-12-10	14.1731	0.673077	69
2020-12-11	7.60377	0.886792	0
2020-12-12	12.4643	2.14286	2
2020-12-13	9.33962	2.41509	0
2020-12-14	7.17647	0.686275	0
2020-12-15	24.7719	1.92982	0
2020-12-16	33.1273	1.45455	0
2020-12-17	20.2642	1.92453	0
2020-12-18	28.5614	2.52632	0
2020-12-19	23.6	2.67273	24
2020-12-20	14.6981	2	2
2020-12-21	26.8367	0.836735	16
2020-12-22	11.6531	0.816327	4
2020-12-23	8.875	0.8125	0
2020-12-24	13	1.04082	0
2020-12-25	10.0769	0.5	0
2020-12-26	10.4706	0.45098	0
2020-12-27	9.59259	0.388889	0
2020-12-28	16.8545	1.81818	2
2020-12-29	22.9623	2.18868	0
2020-12-30	44.8571	0.964286	0
2020-12-31	28.0923	0.830769	4
2021-01-01	27.2903	0.548387	60
2021-01-02	31.8393	0.232143	0
2021-01-03	6.93939	6.60606	2
2021-01-04	19.8182	0.545455	7
2021-01-05	57.7636	1.03636	54
2021-01-06			0
2021-01-07	15.6481	20.4	0
2021-01-08	18.0862	0.465517	0
2021-01-09	26.0615	0.461538	0
2021-01-10	22.9683	0.904762	20
2021-01-11	27.4444	0.650794	0
2021-01-12	21.2273	1.34848	3
2021-01-13	22.4462	0.6	5
2021-01-14	31.6333	3.25	0
2021-01-15	49.1719	2.03125	0
2021-01-16	44.4923	1.69231	0
2021-01-17	55.9846	1.86154	0
2021-01-18	55.9846	1.86154	0
2021-01-19	46.0469	1.90625	0
2021-01-20	61.1538	3.53846	0
2021-01-21	55.1429	5.98413	0
2021-01-22	36.3692	2.50769	0
2021-01-23	53.0606	10.0303	0
2021-01-24	26.9683	4.25397	0
2021-01-25	46.1692	2.33846	0
2021-01-26	58.4697	10.2121	0
2021-01-27	50.5152	6.45455	0
2021-01-28	45.9077	2.75385	0
2021-01-29	87.7424	7.48485	0
2021-01-30	96.1667	11.3485	0
2021-01-31	49.0152	5.19697	0
2021-02-01	136.677	4.70769	4
2021-02-02	90.2344	3.01562	0
2021-02-03	58.5758	0.833333	0
2021-02-04	71.2923	3.13846	0
2021-02-05	70.3385	5.50769	0
2021-02-06	58.4531	5.1875	0
2021-02-07	89.9846	4.83077	0
2021-02-08	99.6515	4.01515	0
2021-02-09	55.1667	4.15152	0
2021-02-10	89.6667	4.22222	0
2021-02-11	80.7273	6.89394	0
2021-02-12	41.803	2.36364	0
2021-02-13	62.746	1.63492	0
2021-02-14	66.697	3.87879	0
2021-02-15	45.697	2.21212	0
2021-02-16	104.403	1.95161	0
2021-02-17	78.6667	2.86364	0
2021-02-18	35.7937	4.42857	0
2021-02-19	46.7619	4.15873	0
2021-02-20	66.4242	1.9697	0
2021-02-21	28.254	7.69841	0
2021-02-22	67.3939	2.5303	0
2021-02-23	48.2188	3.73438	0
2021-02-24	42.3231	3.81538	0
2021-02-25	75.2576	2.4697	0
2021-02-26	65.6515	4.24242	0
2021-02-27	39.2727	7.51515	0
2021-02-28	69.3636	6.25758	0
2021-03-01	70.4545	2.4697	0
2021-03-02	87	9.5625	0
2021-03-03	85	4.73438	0
2021-03-04	77.8	1.75385	0
2021-03-05	33	11.3485	0
2021-03-06	53.9545	4.48485	0
2021-03-07	63.8889	4.71429	0
2021-03-08	32.7879	10.697	0
2021-03-09	51.2154	6.96923	33
2021-03-10	50.9231	4.38462	28
2021-03-11	24.2121	8.15152	22
2021-03-12	23.6078	3.37255	1
2021-03-13	43.5789	2.42105	4
2021-03-14	30.3692	6.29231	0
2021-03-15	23.9231	1.29231	0
2021-03-16	47.1515	1.83333	0
2021-03-17	67.9091	9.06061	0
2021-03-18	49.8788	2.25758	0
2021-03-19	60.2273	4.66667	0
2021-03-20	79.2769	17.4	0
2021-03-21	57.9219	5	4
2021-03-22	36.9846	1.6	0
2021-03-23	61.7121	13.5152	1
2021-03-24	37.5156	1.98438	7
2021-03-25	19.303	0.727273	0
2021-03-26	33.7424	8.5	0
2021-03-27	22.2273	2.25758	34
2021-03-28	14.9688	1.59375	0
2021-03-29	26.4545	5.75758	13
2021-03-30	12.6	2.5	0
2021-03-31	10.1552	0.758621	0
2021-04-01			0
2021-04-02	53.1746	1.52381	2
2021-04-03	38.0923	0.630769	1
2021-04-04	38.6364	5.71212	0
2021-04-05	34.6923	0.646154	0
2021-04-06	34.8308	0.876923	0
2021-04-07	48.1061	23.6667	0
2021-04-08	43.0909	0.560606	0
2021-04-09	43.5303	0.893939	0
2021-04-10	46.9242	2.37879	4
2021-04-11	42.9385	1.03077	0
2021-04-12	57.4091	0.636364	0
2021-04-13	28.9394	1.18182	0
2021-04-14	37.8939	1.0303	0
2021-04-15	29.3939	1.06061	0
2021-04-16	22.4545	1.07576	0
2021-04-17	16.697	0.560606	12
2021-04-18	13.5909	0.439394	6
2021-04-19	11.3636	0.651515	0
2021-04-20	12.9516	0.790323	4
2021-04-21	11.1774	0.33871	22
2021-04-22	9.66667	1.15152	0
2021-04-23	8.93846	0.430769	4
2021-04-24	14.0758	0.454545	0
2021-04-25	11.1719	0.765625	0
2021-04-26	17.3333	0.666667	0
2021-04-27	17.7969	0.453125	0
2021-04-28	13.9242	1.06061	17
2021-04-29	19.3333	0.818182	0
2021-04-30	33.9697	0.984848	0
2021-05-01	33.9848	0.848485	0
2021-05-02	21.1515	0.0757576	0
2021-05-03	21.6212	0.484848	13
2021-05-04	26.3182	1.4697	0
2021-05-05	16.7576	0.742424	0
2021-05-06	11.1538	0.261538	0
2021-05-07	15.1212	0.575758	14
2021-05-08	14.6406	0.5625	0
2021-05-09	10.4091	0.257576	0
2021-05-10	15.1818	1.4697	6
2021-05-11	8.96721	0.770492	10
2021-05-12	11.1111	0.936508	17
2021-05-13	12.0847	1.59322	33
2021-05-14	13.5593	0.949153	41
2021-05-15	9.41026	0.538462	25
2021-05-16	20.36	0.62	6
2021-05-17	14.0556	0.574074	0
2021-05-18	26.3692	0.738462	5
2021-05-19	31.25	2.32812	3
2021-05-20	39.8197	1.32787	4
2021-05-21	34.3016	1.19048	7
2021-05-22	49.6462	1.43077	19
2021-05-23	44.629	2.30645	0
2021-05-24	40.4262	0.770492	20
2021-05-25	52.9231	22.7077	42
2021-05-26	41.7679	2.71429	62
2021-05-27	31.623	1.01639	16
2021-05-28	33.2321	17.6071	1
2021-05-29	31.3208	1.88679	0
2021-05-30	29.9016	0.245902	0
2021-05-31	22.5238	9.09524	0
2021-06-01	24.7333	4.9	0
2021-06-02	31.0635	0.603175	0
2021-06-03	20.6452	55.6774	0
2021-06-04	27.8246	8.98246	0
2021-06-05	26.8254	0.52381	13
2021-06-06	15.7627	7.62712	10
2021-06-07	12.2131	3.06557	6
2021-06-08	11.3226	0.241935	0
2021-06-09	14.5517	0.655172	0
2021-06-10	8.22414	1.22414	0
2021-06-11	29.9655	0.448276	0
2021-06-12	16.15	3.25	9
2021-06-13	12	0.982456	0
2021-06-14	15.1774	0.467742	0
2021-06-15	15.5303	1.59091	0
2021-06-16	8.69841	2.01587	0
2021-06-17	10.2931	0.344828	0
2021-06-18	16.7576	1.54545	0
2021-06-19	6.16667	1.71212	0
2021-06-20	10.8065	1.06452	0
2021-06-21	20.8333	1.21212	0
2021-06-22	25.0462	2.4	0
2021-06-23	15.9365	0.650794	7
2021-06-24	17.4286	1.38095	0
2021-06-25	13.7576	1.37879	1
2021-06-26	18.5538	0.661538	0
2021-06-27	17.7143	1.42857	45
2021-06-28	14.8788	1.74242	14
2021-06-29	7.74242	0.590909	2
2021-06-30	4.93651	0.68254	0
2021-07-01	13.5303	1.77273	4
2021-07-02	10.9848	0.606061	1
2021-07-03	11.3939	3.72727	0
2021-07-04	16.8769	2.55385	0
2021-07-05	24.7344	0.65625	6
2021-07-06	20.4754	3.78689	2
2021-07-07	32.3492	3.36508	7
2021-07-08	26.1212	0.772727	15
2021-07-09	18.4394	4.34848	25
2021-07-10	24.6364	1.89394	6
2021-07-11	17.2121	0.393939	2
2021-07-12	15.1111	2.98413	0
2021-07-13	28.4154	4.26154	0
2021-07-14	27.1667	0.409091	0
2021-07-15	22.8939	3.18182	0
2021-07-16	34.8939	2.18182	0
2021-07-17	37.8182	0.984848	0
2021-07-18	28.1061	2.34848	0
2021-07-19	34.9545	5.25758	1
2021-07-20	21.7077	1.29231	0
2021-07-21	20.5538	5.16923	0
2021-07-22	26.4242	6.90909	0
2021-07-23	16.629	0.806452	1
2021-07-24	26.6308	2.66154	8
2021-07-25	22.4286	2.34921	2
2021-07-26	28.05	0.25	17
2021-07-27	16.918	1.19672	11
2021-07-28	12.0156	2.375	8
2021-07-29	13.1452	0.33871	0
2021-07-30	18.65	1.28333	2
2021-07-31	21.5556	1.93651	10
2021-08-01	25.8	0.566667	3
2021-08-02	30.0317	0.920635	0
2021-08-03	42.623	1.59016	0
2021-08-04	36.7213	0.688525	23
2021-08-05	18.7937	0.619048	4
2021-08-06	23.1905	1.12698	18
2021-08-07	16.0833	0.333333	0
2021-08-08	14.9836	1.06557	3
2021-08-09	25.5938	1.46875	4
2021-08-10	20.8167	0.3	2
2021-08-11	13.7937	1.39683	4
2021-08-12	21.9375	1	0
2021-08-13	18.15	0.583333	0
2021-08-14	22.129	0.887097	0
2021-08-15	23.873	1.39683	0
2021-08-16	22.8667	0.466667	3
2021-08-17	17.5238	0.904762	12
2021-08-18	18.7541	1.47541	5
2021-08-19	16.6032	0.428571	0
2021-08-20	22.7213	0.147541	0
2021-08-21	14.7846	1.50769	0
2021-08-22	16.5932	0.220339	0
2021-08-23	14.5606	0.151515	2
2021-08-24	15.1667	0.575758	8
2021-08-25	10.3485	0.242424	33
2021-08-26	11.4091	0.469697	7
2021-08-27	7.29231	0.353846	6
2021-08-28	13.1515	0.560606	8
2021-08-29	6.21212	0.30303	2
2021-08-30	7.69697	0.424242	0
2021-08-31	5.41935	0.741935	0
2021-09-01	12.8939	0.742424	0
2021-09-02	14.2879	0.30303	0
2021-09-03	12.8333	0.15	0
2021-09-04	20.0462	0.692308	13
2021-09-05	16.5333	1.78333	4
2021-09-06	19.9508	0.344262	0
2021-09-07	14.5397	0.571429	0
2021-09-08	13.7344	1.67188	0
2021-09-09	14.8906	0.390625	0
2021-09-10	17.7031	0.78125	0
2021-09-11	15.7869	1.37705	0
2021-09-12	13.9365	1.30159	0
2021-09-13	15.0625	0.734375	4
2021-09-14	8.45161	1.17742	0
2021-09-15	11.6167	0.45	5
2021-09-16	14.4769	1.01538	0
2021-09-17	8.01639	2.68852	0
2021-09-18	10.2373	0.932203	15
2021-09-19	9.58462	2.43077	0
2021-09-20	11.2031	2.40625	4
2021-09-21	5.38983	0.355932	0
2021-09-22	11.4375	0.984375	0
2021-09-23	9.25	2.40625	0
2021-09-24	8.0339	0.440678	19
2021-09-25	12.0159	1.39683	0
2021-09-26	11.4	2.06154	25
2021-09-27	10.4407	0.661017	10
2021-09-28	10.8095	0.555556	0
2021-09-29	7.04839	1.3871	2
2021-09-30	8.64615	0.769231	0
2021-10-01	14.5873	0.650794	15
2021-10-02	6.13115	0.737705	0
2021-10-03	10.8033	1.5082	0
2021-10-04	12.9524	0.650794	69
2021-10-05	8.96667	1.45	0
2021-10-06	9.46154	0.815385	9
2021-10-07	8.62121	1.48485	0
2021-10-08	8.57143	1.31746	0
2021-10-09	12.9077	0.907692	0
2021-10-10	11.1364	1.63636	0
2021-10-11	15.3636	2.31818	0
2021-10-12	17.1538	0.2	0
2021-10-13	18	0.348485	1
2021-10-14	10.5077	3.09231	3
2021-10-15	15.8333	1.19697	0
2021-10-16	14.2	0.723077	6
2021-10-17	7.83333	1.59091	40
2021-10-18	12.4242	0.681818	12
2021-10-19	11.9242	0.242424	0
2021-10-20	7.65152	2.15152	0
2021-10-21	10.7273	0.409091	43
2021-10-22	12.9846	0.107692	2
2021-10-23	7.74242	1.54545	0
2021-10-24	9.55385	0.815385	4
2021-10-25	10.3231	0.584615	16
2021-10-26	6.68182	1.37879	6
2021-10-27	7.42188	0.21875	0
2021-10-28	11.6212	0.484848	0
2021-10-29	7.25397	1.31746	0
2021-10-30	9.58462	0.738462	0
2021-10-31	11.127	0.333333	30
2021-11-01	12.0455	0.393939	35
2021-11-02	9.01538	0.923077	6
2021-11-03	10.7097	0.403226	1
2021-11-04	8.39062	1.45312	0
2021-11-05	7.32308	0.107692	0
2021-11-06	8.39683	0.492063	4
2021-11-07	4.28125	0.40625	11
2021-11-08	8.89394	0.651515	0
2021-11-09	8.16667	0.212121	0
2021-11-10	7.5873	0.809524	0
2021-11-11	7.21212	0.242424	0
2021-11-12	11.5758	0.984848	0
2021-11-13	4.95238	0.793651	0
2021-11-14	9.71212	1.10606	2
2021-11-15	8.04545	0.539683	9
2021-11-16	7.41538	0.492308	31
2021-11-17	6.51515	0.348485	18
2021-11-18	7.71429	0.222222	0
2021-11-19	5.90909	1.04545	0
2021-11-20	6.06061	0.257576	0
2021-11-21	6.875	0.28125	0
2021-11-22	2.8254	1.95238	0
2021-11-23	5.95238	0.460317	0
2021-11-24	6.67692	0.415385	5
2021-11-25	5.98485	1.54545	24
2021-11-26	7.25	0.65625	8
2021-11-27	6.63077	0.246154	0
2021-11-28	6.80303	0.909091	11
2021-11-29	9.95455	0.19697	17
2021-11-30	6.63077	0.230769	7
2021-12-01	6.77273	1.0303	5
2021-12-02	7.9375	0.328125	0
2021-12-03	6.63636	0.318182	9
2021-12-04	5.39394	0.409091	6
2021-12-05	6.36364	0.166667	0
2021-12-06	6.25758	0.0909091	1
2021-12-07	7.45455	1.28788	0
2021-12-08	10.1061	0.151515	0
2021-12-09	8.18182	0.151515	15
2021-12-10	6.72727	0.575758	2
2021-12-11	9.63636	0.106061	0
2021-12-12	6.68182	0.606061	20
2021-12-13	5.72727	0.772727	1
2021-12-14	7.09091	0.166667	17
2021-12-15	6.39394	0.0757576	25
2021-12-16	6.72727	0.257576	17
2021-12-17	6.19697	0.560606	0
2021-12-18	4.4697	0.0909091	0
2021-12-19	5.66667	0.727273	0
2021-12-20	5.27273	0.136364	0
2021-12-21	8.33333	0.530303	0
2021-12-22	7.60606	0.287879	0
2021-12-23	8.87879	0.636364	0
2021-12-24	8.98485	0.378788	0
2021-12-25	9.74242	0.5	0
2021-12-26	17.0455	0.636364	0
2021-12-27	8.48485	0.69697	0
2021-12-28	9.60606	0.409091	0
2021-12-29	10.6364	0.136364	0
2021-12-30	8.33333	0.378788	0
2021-12-31	10.3788	0.242424	0
2022-01-01	13.3636	0.19697	0
2022-01-02	10.0455	0.439394	0
2022-01-03	17.0909	0.393939	0
2022-01-04	11.1667	0.287879	0
2022-01-05	11.1667	0.484848	1
2022-01-06	14.8333	0.560606	0
2022-01-07	12.9697	0.257576	0
2022-01-08	11.9464	0.227273	5
2022-01-09	10.4545	0.439394	42
2022-01-10	8.56061	0.257576	0
2022-01-11	8.80303	0.348485	0
2022-01-12	6.72727	0.848485	0
2022-01-13	5.5	0.409091	0
2022-01-14	6.57576	0.272727	0
2022-01-15	7.40909	0.833333	0
2022-01-16	8.39394	0.787879	0
2022-01-17	5.60606	0.833333	0
2022-01-18	8.74242	0.636364	0
2022-01-19	6.74242	0.439394	0
2022-01-20	8.5303	1.13636	0
2022-01-21	9.59091	1.5303	0
2022-01-22	12.4394	1.07576	0
2022-01-23	7.20312	2.53125	0
2022-01-24	10.4697	2.04545	0
2022-01-25	9.56061	1.09091	0
2022-01-26	6.09091	0.469697	0
2022-01-27	9.87302	1.46032	0
2022-01-28			0
2022-01-29	17.1061	2.16667	0
2022-01-30	6.54545	0.909091	0
2022-01-31	10.9375	2.35938	0
2022-02-01	10.9394	2.63636	0
2022-02-02	4.01515	1.06061	0
2022-02-03	11.3281	2.79688	0
2022-02-04	11.7576	0.424242	0
2022-02-05	5.95455	0.621212	0
2022-02-06	7.77273	0.878788	8
2022-02-07	12.2576	0.80303	0
2022-02-08	6.48485	1.48485	0
2022-02-09	6.89394	1.40909	2
2022-02-10	8.5	0.636364	0
2022-02-11	6.43939	2.09091	0
2022-02-12	5.78125	0.875	0
2022-02-13	9.65152	0.590909	0
2022-02-14	2.62121	1.06061	3
2022-02-15	7.59091	0.757576	0
2022-02-16	9.18182	0.484848	0
2022-02-17	5.0303	1.04545	0
2022-02-18	7.25758	0.424242	0
2022-02-19	8.51515	0.530303	0
2022-02-20	4.21212	0.651515	0
2022-02-21	6.89394	0.924242	0
2022-02-22	9.77273	0.712121	0
2022-02-23	4.83333	1.12121	0
2022-02-24	6.57812	0.859375	0
2022-02-25	7.10606	0.863636	0
2022-02-26	4.9697	0.257576	0
2022-02-27	6.95238	1.04762	0
2022-02-28	8.57576	0.560606	0
2022-03-01	3.87879	0.727273	0
2022-03-02	6.16667	0.606061	0
2022-03-03	8.69697	0.954545	0
2022-03-04	5.66667	0.954545	0
2022-03-05	6.87879	0.893939	0
2022-03-06	7.21212	1.59091	0
2022-03-07	5.30303	0.590909	0
2022-03-08	7.10606	0.69697	0
2022-03-09	8.16667	1.27273	0
2022-03-10	3.31818	2.09091	0
2022-03-11	5.77273	1.09091	0
2022-03-12	7.43939	0.969697	0
2022-03-13	3.60606	0.954545	0
2022-03-14	8.36364	2.84848	0
2022-03-15	7.84848	1.01515	0
2022-03-16	3.80303	2.18182	0
2022-03-17	8.16667	1.62121	0
2022-03-18	5.59091	0.257576	4
2022-03-19	4.92424	0.712121	0
2022-03-20	6.92424	0.590909	0
2022-03-21	10.1212	0.409091	0
2022-03-22	5.90909	1.07576	0
2022-03-23	8.87879	1.06061	0
2022-03-24	9.07576	0.636364	0
2022-03-25	5.65152	0.727273	0
2022-03-26	7.13636	1.5	0
2022-03-27	9.21212	0.545455	0
2022-03-28	3.37879	1.63636	0
