# Supplementary material for: Evidence for Threshold-like Dynamics in Aedes Mosquito Populations Under Sustained Mass Trapping on Tropical Islands
Source: Insects. 2026 May 2;17(5):472. doi: 10.3390/insects17050472 (PMC13207408; doi:10.3390/insects17050472)
Supplement: Supplementary file 1 [file insects-17-00472-s001.zip › insects-4186888-Supplementary files-new/Puerco Trap Data - English Date.xlsx]

## Sheet: MONITORING TRAPS
PUERCO ISLAND MOSQUITO PROJECT - RAW DATA
	MONITORING TRAP NUMBER
DATE	11	15	17	21	29	35	38	42	57	64	TOTAL	AVERAGE
10-Jul-2022	0	ND	27	20	22	0	ND	180	ND	NO	249	41.5	ND= NOT DONE
13-Jul-2022	91	149	54	39	0	0	222	67	ND	NO	622	77.75	NO= NOT IN OPERATION
16-Jul-2022	54	98	79	40	70	59	186	79	ND	NO	665	83.125
19-Jul-2022	55	46	75	34	71	43	90	142	7	NO	563	62.5556
22-Jul-2022	53	22	40	21	63	25	34	68	1	NO	327	36.3333
25-Jul-2022	60	13	55	9	170	40	36	75	8	NO	466	51.7778
28-Jul-2022	44	14	55	22	60	36	43	31	0	NO	305	33.8889
31-Jul-2022	10	12	20	30	53	48	42	55	4	NO	274	30.4444
03-Aug-2022	22	8	23	33	20	55	45	17	0	NO	223	24.7778
06-Aug-2022	42	10	24	8	48	21	37	11	0	NO	201	22.3333
09-Aug-2022	15	14	21	35	51	40	38	48	3	NO	265	29.4444
12-Aug-2022	15	10	8	33	11	18	20	11	3	NO	129	14.3333
15-Aug-2022	10	8	5	10	30	21	35	18	0	NO	137	15.2222
18-Aug-2022	8	10	8	12	23	15	20	35	5	NO	136	15.1111
21-Aug-2022	38	32	28	11	35	46	35	88	10	NO	323	35.8889
24-Aug-2022	22	29	23	36	55	41	49	26	5	NO	286	31.7778
27-Aug-2022	10	21	18	10	35	15	40	18	6	NO	173	19.2222
30-Aug-2022	26	15	25	20	30	11	42	21	0	NO	190	21.1111
02-Sep-2022	13	31	15	20	29	23	44	28	8	NO	211	23.4444
05-Sep-2022	21	18	9	31	21	16	31	31	2	NO	180	20
08-Sep-2022	13	14	3	13	72	34	11	14	3	NO	177	19.6667
11-Sep-2022	9	8	2	10	18	20	8	12	3	NO	90	10
14-Sep-2022	38	20	18	15	28	23	25	31	4	NO	202	22.4444
17-Sep-2022	18	12	9	25	13	8	10	20	3	NO	118	13.1111
20-Sep-2022	13	10	13	20	10	15	8	25	0	NO	114	12.6667
23-Sep-2022	7	8	5	10	8	6	13	6	0	NO	63	7
26-Sep-2022	22	7	12	5	11	10	25	18	0	NO	110	12.2222
29-Sep-2022	5	6	8	4	6	4	12	11	2	NO	58	6.44444
02-Oct-2022	5	7	5	6	8	6	8	10	2	NO	57	6.33333
05-Oct-2022	3	6	4	4	6	5	8	7	0	NO	43	4.77778
08-Oct-2022	6	4	3	3	5	4	6	8	0	NO	39	4.33333
11-Oct-2022	4	3	2	2	4	3	6	8	2	NO	34	3.77778
14-Oct-2022	3	4	2	4	4	1	3	2	0	NO	23	2.55556
17-Oct-2022	2	3	2	3	2	2	4	3	2	NO	23	2.55556
20-Oct-2022	0	0	3	2	3	0	0	1	0	NO	9	1
23-Oct-2022	2	2	0	1	2	0	0	2	0	NO	9	1
26-Oct-2022	2	0	0	2	0	0	0	3	0	NO	7	0.777778
29-Oct-2022	0	2	0	2	0	2	0	3	0	NO	9	1
01-Nov-2022	1	0	0	0	0	0	2	2	0	NO	5	0.555556
04-Nov-2022	1	2	0	0	0	0	0	2	0	NO	5	0.555556
07-Nov-2022	1	2	0	0	2	1	0	0	0	NO	6	0.666667
10-Nov-2022	0	0	2	2	2	0	0	0	0	NO	6	0.666667
13-Nov-2022	2	0	0	2	0	0	0	0	0	NO	4	0.444444
16-Nov-2022	2	0	0	0	2	0	0	2	0	NO	6	0.666667
19-Nov-2022	0	1	0	0	4	0	1	0	0	7	13	1.3	(8Culex;5Aedes)
22-Nov-2022	0	0	0	0	2	0	0	1	0	2	5	0.5	(4Culex;1Aedes)
25-Nov-2022	0	0	0	0	0	0	0	0	0	2	2	0.2	(2Culex;0Aedes)
28-Nov-2022	0	0	0	0	1	0	0	0	0	1	2	0.2	(1Culex;1Aedes)
01-Dec-2022	0	0	0	0	0	0	0	0	0	2	2	0.2	(2Culex;0Aedes)
04-Dec-2022	0	0	0	0	0	0	0	0	0	0	0	0	(0Culex;0Aedes)
07-Dec-2022	0	0	0	0	0	0	0	0	0	0	0	0	(0Culex;0Aedes)
10-Dec-2022	0	0	0	0	0	0	0	0	0	0	0	0	(0Culex;0Aedes)
13-Dec-2022	0	0	0	0	0	0	0	0	0	0	0	0	(0Culex;0Aedes)
16-Dec-2022	0	0	0	0	0	0	0	0	0	0	0	0	(0Culex;0Aedes)
19-Dec-2022	0	0	0	0	0	0	0	0	0	0	0	0	(0Culex;0Aedes)
22-Dec-2022	2	0	0	0	0	0	0	0	0	1	3	0.3	(3Culex;0Aedes)
25-Dec-2022	0	0	0	0	0	0	0	0	0	0	0	0	(0Culex;0Aedes)
28-Dec-2022	0	0	0	0	0	0	0	0	0	0	0	0	(0Culex;0Aedes)
31-Dec-2022	0	0	0	0	0	0	0	0	0	0	0	0	(0Culex;0Aedes)
03-Jan-2023	0	0	0	0	0	0	0	0	0	0	0	0	(0Culex;0Aedes)
06-Jan-2023	0	0	0	0	0	0	0	0	0	0	0	0	(0Culex;0Aedes)
09-Jan-2023	0	0	0	0	0	0	0	0	0	0	0	0	(0Culex;0Aedes)
12-Jan-2023	0	0	0	0	0	0	0	0	0	0	0	0	(0Culex;0Aedes)
15-Jan-2023	0	0	0	0	0	0	0	0	0	0	0	0	(0Culex;0Aedes)
18-Jan-2023	0	0	0	0	0	0	0	0	0	0	0	0	(0Culex;0Aedes)
21-Jan-2023	0	0	0	0	0	0	0	0	0	0	0	0	(0Culex;0Aedes)
24-Jan-2023	0	0	0	0	0	0	0	0	0	0	0	0	(0Culex;0Aedes)
27-Jan-2023	0	0	0	0	0	0	0	0	0	0	0	0	(0Culex;0Aedes)
30-Jan-2023	0	0	0	0	0	0	0	0	0	0	0	0	(0Culex;0Aedes)
02-Feb-2023	0	0	0	0	0	0	0	0	0	0	0	0	(0Culex;0Aedes)
05-Feb-2023	0	0	0	0	0	0	0	0	0	0	0	0	(0Culex;0Aedes)
08-Feb-2023	0	0	0	0	0	0	0	0	0	0	0	0	(0Culex;0Aedes)
11-Feb-2023	0	0	0	0	0	0	0	0	0	0	0	0	(0Culex;0Aedes)
14-Feb-2023	0	0	0	0	0	0	0	0	0	0	0	0	(0Culex;0Aedes)
17-Feb-2023	0	0	0	0	0	0	0	0	0	0	0	0	(0Culex;0Aedes)
20-Feb-2023	0	0	0	0	0	0	0	0	0	0	0	0	(0Culex;0Aedes)
23-Feb-2023	0	0	0	0	0	0	0	0	0	0	0	0	(0Culex;0Aedes)
26-Feb-2023	0	0	0	0	0	0	0	0	0	0	0	0	(0Culex;0Aedes)
01-Mar-2023	0	0	0	0	0	0	0	0	0	0	0	0	(0Culex;0Aedes)
04-Mar-2023	0	0	0	0	0	0	0	0	0	0	0	0	(0Culex;0Aedes)
07-Mar-2023	0	0	0	0	0	0	0	0	0	0	0	0	(0Culex;0Aedes)
10-Mar-2023	0	0	0	0	0	0	0	0	0	0	0	0	(0Culex;0Aedes)
13-Mar-2023	0	0	0	0	0	0	0	0	0	0	0	0	(0Culex;0Aedes)
16-Mar-2023	0	0	0	0	0	0	0	0	0	0	0	0	(0Culex;0Aedes)
19-Mar-2023	0	0	0	0	0	0	0	0	0	0	0	0	(0Culex;0Aedes)
22-Mar-2023	0	0	0	0	0	0	0	0	0	0	0	0	(0Culex;0Aedes)
25-Mar-2023	0	0	0	0	0	0	0	0	0	0	0	0	(0Culex;0Aedes)
31-Mar-2023	0	0	0	0	0	0	0	0	0	0	0	0	(0Culex;0Aedes)
03-Apr-2023	0	0	0	0	0	0	0	0	0	0	0	0	(0Culex;0Aedes)
06-Apr-2023	0	0	0	0	0	0	0	0	0	0	0	0	(0Culex;0Aedes)
09-Apr-2023	0	0	0	0	0	0	0	0	0	0	0	0	(0Culex;0Aedes)
12-Apr-2023	0	0	0	0	0	0	0	0	0	0	0	0	(0Culex;0Aedes)
15-Apr-2023	0	0	0	0	0	0	0	0	0	0	0	0	(0Culex;0Aedes)
18-Apr-2023	0	0	0	0	0	0	0	0	0	0	0	0	(0Culex;0Aedes)
21-Apr-2023	0	0	0	0	0	0	0	0	0	0	0	0	(0Culex;0Aedes)
24-Apr-2023	0	0	0	0	0	0	0	0	0	0	0	0	(0Culex;0Aedes)
27-Apr-2023	0	0	0	0	0	0	0	0	0	0	0	0	(0Culex;0Aedes)
30-Apr-2023	0	0	0	0	0	0	0	0	0	0	0	0	(0Culex;0Aedes)
03-May-2023	0	0	0	0	0	0	0	0	0	0	0	0	(0Culex;0Aedes)
06-May-2023	0	0	0	0	0	0	0	0	0	0	0	0	(0Culex;0Aedes)
09-May-2023	0	0	0	0	0	0	0	0	0	0	0	0	(0Culex;0Aedes)
12-May-2023	0	0	0	0	0	0	0	0	0	0	0	0	(0Culex;0Aedes)
15-May-2023	0	0	0	0	0	0	0	0	0	0	0	0	(0Culex;0Aedes)
18-May-2023	0	0	0	0	0	0	0	0	0	0	0	0	(0Culex;0Aedes)
21-May-2023	0	0	0	0	0	0	0	0	0	0	0	0	(0Culex;0Aedes)
25-May-2023	0	0	0	0	0	0	0	0	0	0	0	0	(0Culex;0Aedes)
28-May-2023	0	0	0	0	0	0	0	0	0	0	0	0	(0Culex;0Aedes)
31-May-2023	0	0	0	0	0	0	0	0	0	0	0	0	(0Culex;0Aedes)
03-Jun-2023	0	0	0	0	0	0	0	0	0	0	0	0	(0Culex;0Aedes)
06-Jun-2023	0	0	0	0	0	0	0	0	0	0	0	0	(0Culex;0Aedes)
09-Jun-2023	0	0	0	0	0	0	0	0	0	0	0	0	(0Culex;0Aedes)
12-Jun-2023	0	0	0	0	0	0	0	0	0	0	0	0	(0Culex;0Aedes)
15-Jun-2023	0	0	0	0	0	0	0	0	0	0	0	0	(0Culex;0Aedes)
18-Jun-2023	0	0	0	0	0	0	0	0	0	0	0	0	(0Culex;0Aedes)
21-Jun-2023	0	0	0	0	0	0	0	0	0	0	0	0	(0Culex;0Aedes)
24-Jun-2023	0	0	0	0	0	0	0	0	0	0	0	0	(0Culex;0Aedes)
27-Jun-2023	0	0	0	0	0	0	0	0	0	0	0	0	(0Culex;0Aedes)
30-Jun-2023	0	0	0	0	0	0	0	0	0	0	0	0	(0Culex;0Aedes)
03-Jul-2023	0	0	0	0	0	0	0	0	0	0	0	0	(0Culex;0Aedes)
06-Jul-2023	0	0	0	`	0	0	0	0	0	0	0	0	(0Culex;0Aedes)
09-Jul-2023	0	0	0	0	0	0	0	0	0	0	0	0	(0Culex;0Aedes)
12-Jul-2023	0	0	0	0	0	0	0	0	0	0	0	0	(0Culex;0Aedes)
15-Jul-2023	0	0	0	0	0	0	0	ND	0	0	0	0	(0Culex;0Aedes)
18-Jul-2023	0	0	0	0	0	0	0	0	0	0	0	0	(0Culex;0Aedes)
21-Jul-2023	0	0	0	0	0	0	0	0	0	0	0	0	(0Culex;0Aedes)
24-Jul-2023	0	0	0	0	0	0	0	0	0	0	0	0	(0Culex;0Aedes)
27-Jul-2023	0	0	0	0	0	0	0	0	0	0	0	0	(0Culex;0Aedes)
30-Jul-2023	0	0	0	0	0	0	0	0	0	0	0	0	(0Culex;0Aedes)
02-Aug-2023	0	0	0	0	0	0	0	0	0	0	0	0	(0Culex;0Aedes)
05-Aug-2023	0	0	ND	0	ND	0	0	ND	ND	0	0	0	(0Culex;0Aedes)
08-Aug-2023	0	0	0	0	0	0	0	ND	ND	0	0	0	(0Culex;0Aedes)
11-Aug-2023	0	0	ND	0	0	0	0	0	0	0	0	0	(0Culex;0Aedes)
14-Aug-2023	0	0	0	0	0	0	0	0	0	0	0	0	(0Culex;0Aedes)
17-Aug-2023	0	0	0	0	0	0	0	0	0	0	0	0	(0Culex;0Aedes)
20-Aug-2023	0	0	0	0	0	0	0	0	0	0	0	0	(0Culex;0Aedes)
23-Aug-2023	0	0	0	0	0	0	0	0	0	0	0	0	(0Culex;0Aedes)
26-Aug-2023	0	0	0	0	0	0	0	0	0	0	0	0	(0Culex;0Aedes)
29-Aug-2023	0	0	0	0	0	0	0	0	0	0	0	0	(0Culex;0Aedes)
02-Sep-2023	0	0	0	0	0	0	0	0	0	0	0	0	(0Culex;0Aedes)
05-Sep-2023	0	0	0	0	0	0	0	0	0	0	0	0	(0Culex;0Aedes)
08-Sep-2023	0	0	0	0	0	0	0	0	0	0	0	0	(0Culex;0Aedes)
11-Sep-2023	0	0	0	0	0	0	0	0	0	0	0	0	(0Culex;0Aedes)
14-Sep-2023	0	0	0	0	0	0	0	0	0	0	0	0	(0Culex;0Aedes)
17-Sep-2023	0	0	0	0	0	0	0	0	0	0	0	0	(0Culex;0Aedes)
20-Sep-2023	0	0	0	0	0	0	0	0	0	0	0	0	(0Culex;0Aedes)
23-Sep-2023	0	0	0	0	0	0	0	0	0	0	0	0	(0Culex;0Aedes)
26-Sep-2023	0	0	0	0	0	0	0	0	0	0	0	0	(0Culex;0Aedes)
29-Sep-2023	0	0	0	0	0	0	0	0	0	0	0	0	(0Culex;0Aedes)
02-Oct-2023	0	0	0	0	0	0	0	0	0	0	0	0	(0Culex;0Aedes)
04-Oct-2023	0	0	0	0	0	0	0	0	0	0	0	0	(0Culex;0Aedes)
07-Oct-2023	0	0	0	0	0	0	0	0	0	0	0	0	(0Culex;0Aedes)
10-Oct-2023	0	0	0	0	0	0	0	0	0	0	0	0	(0Culex;0Aedes)
13-Oct-2023	0	0	0	0	0	0	0	0	0	0	0	0	(0Culex;0Aedes)
16-Oct-2023	ND	0	0	0	0	0	0	ND	ND	0	0	0	(0Culex;0Aedes)
19-Oct-2023	ND	0	0	0	0	0	0	ND	ND	0	0	0	(0Culex;0Aedes)
22-Oct-2023	ND	0	0	0	0	0	0	ND	ND	0	0	0	(0Culex;0Aedes)
25-Oct-2023	0	0	0	0	0	0	0	0	0	0	0	0	(0Culex;0Aedes)
28-Oct-2023	0	0	0	0	0	0	0	0	0	0	0	0	(0Culex;0Aedes)
31-Oct-2023	0	0	0	0	0	0	0	0	0	0	0	0	(0Culex;0Aedes)
03-Nov-2023	0	0	0	0	0	0	0	0	0	0	0	0	(0Culex;0Aedes)
06-Nov-2023	0	0	0	0	0	0	0	0	0	0	0	0	(0Culex;0Aedes)
09-Nov-2023	0	0	0	0	0	0	0	0	0	0	0	0	(0Culex;0Aedes)
12-Nov-2023	0	0	0	0	0	0	0	0	0	0	0	0	(0Culex;0Aedes)
15-Nov-2023	0	0	0	0	0	0	0	0	0	0	0	0	(0Culex;0Aedes)
18-Nov-2023	0	0	0	0	0	0	0	0	0	0	0	0	(0Culex;0Aedes)
21-Nov-2023	ND	0	ND	0	0	0	0	ND	0	0	0	0	(0Culex;0Aedes)
24-Nov-2023	0	0	0	0	0	0	0	0	0	0	0	0	(0Culex;0Aedes)
27-Nov-2023	0	0	0	0	0	0	0	0	0	0	0	0	(0Culex;0Aedes)
30-Nov-2023	0	0	0	0	0	0	0	0	0	0	0	0	(0Culex;0Aedes)
03-Dec-2023	0	0	0	0	0	0	0	0	0	0	0	0	(0Culex;0Aedes)
06-Dec-2023	0	0	0	0	0	0	0	0	0	0	0	0	(0Culex;0Aedes)
09-Dec-2023	0	0	0	0	0	0	0	0	0	0	0	0	(0Culex;0Aedes)
12-Dec-2023	0	0	0	0	0	0	0	0	0	0	0	0	(0Culex;0Aedes)
15-Dec-2023	0	0	0	0	0	0	0	0	0	0	0	0	(0Culex;0Aedes)
18-Dec-2023	0	0	0	0	0	0	0	0	0	0	0	0	(0Culex;0Aedes)
21-Dec-2023	0	0	0	0	0	0	0	0	0	0	0	0	(0Culex;0Aedes)
24-Dec-2023	ND	0	0	0	0	0	0	0	0	0	0	0	(0Culex;0Aedes)
27-Dec-2023	0	0	0	0	0	0	0	0	0	0	0	0	(0Culex;0Aedes)
30-Dec-2023	0	0	0	0	0	0	0	0	0	0	0	0	(0Culex;0Aedes)
03-Jan-2024	0	0	0	0	0	0	0	0	0	0	0	0	(0Culex;0Aedes)
06-Jan-2024	0	0	0	0	0	0	0	0	0	0	0	0	(0Culex;0Aedes)
12-Jan-2024	0	0	0	0	0	0	0	0	0	0	0	0	(0Culex;0Aedes)
15-Jan-2024	0	0	0	0	0	0	0	0	0	0	0	0	(0Culex;0Aedes)
18-Jan-2024	0	0	0	0	0	0	0	0	0	0	0	0	(0Culex;0Aedes)
21-Jan-2024	0	0	0	0	0	0	0	0	0	0	0	0	(0Culex;0Aedes)
24-Jan-2024	0	0	0	0	0	0	0	0	0	0	0	0	(0Culex;0Aedes)
27-Jan-2024	0	0	0	0	0	0	0	0	0	0	0	0	(0Culex;0Aedes)
30-Jan-2024	0	0	0	0	0	0	0	0	0	0	0	0	(0Culex;0Aedes)
08-Feb-2024	0	0	0	0	0	0	0	0	0	0	0	0	(0Culex;0Aedes)
11-Feb-2024	0	0	0	0	0	0	0	0	0	0	0	0	(0Culex;0Aedes)
14-Feb-2024	0	0	0	0	0	0	0	0	0	0	0	0	(0Culex;0Aedes)
17-Feb-2024	0	0	0	0	0	0	0	0	0	0	0	0	(0Culex;0Aedes)
20-Feb-2024	0	0	0	0	0	0	0	0	0	0	0	0	(0Culex;0Aedes)
23-Feb-2024	0	0	0	0	0	0	0	0	0	0	0	0	(0Culex;0Aedes)
26-Feb-2024	0	0	0	0	0	0	0	0	0	0	0	0	(0Culex;0Aedes)
29-Feb-2024	0	0	0	0	0	0	0	0	0	0	0	0	(0Culex;0Aedes)
03-Mar-2024	0	0	0	0	0	0	0	0	0	0	0	0	(0Culex;0Aedes)

## Sheet: TRAPS 1-75
PUERCO ISLAND MOSQUITO PROJECT - RAW DATA
		TRAP NUMBER
DATE		1	2	3	4	5	6	7	8	9	10	11	12	13	14	15	16	17	18	19	20	21	22	23	24	25	26	27	28	29	30	31	32	33	34	35	36	37	38	39	40	41	42	43	44	45	46	47	48
17-Oct-2022		3	8	2	5	7	6	5	3	2	6	2	2	4	5	3	6	2	8	4	4	3	5	9	4	7	6	5	4	2	6	4	4	3	2	2	3	3	4	4	6	5	3	5	6	5	6	3	4
20-Oct-2022		2	1	2	0	3	2	2	1	2	3	0	0	0	0	0	0	3	0	0	0	2	0	0	0	4	0	0	0	3	2	0	0	4	6	0	0	0	0	3	2	1	1	2	0	0	0	0	0
18-Nov-2022	Ae	0	5	0	0	0	0	0	0	0	0	0	0	3	0	0	1	0	0	0	0	0	2	1	2	0	0	0	0	0	0	0	0	0	0	0	0	0		0	0	0	0	0	1	0	0	0	0
	Cu	0	2	0	0	0	3	0	0	14	3	0	0	3	0	0	0	0	0	0	1	0	1	1	0	0	8	0	0	0	0	0	0	0	0	0	1	0		0	0	0	0	0	0	0	0	0	0
07-Dec-2022	Ae	0	0	0	0	0	0	0	0	0	0	0	0	0	0	0	0	0	0	0	0	0	0	0	0	0	0	0	0	0	0	0	0	0	0	0	0	0	0	0	0	0	0	0	0	0	0	0	0
	Cu	0	0	0	0	0	0	0	0	1	0	0	0	0	0	0	0	0	0	0	0	0	0	0	0	0	0	0	2	0	0	0	0	0	0	0	0	0	0	0	0	0	0	0	0	0	0	0	0
22-Dec-2022	Ae	0	0	0	0	0	0	0	0	0	0	0	0	0	0	0	0	0	0	0	0	0	0	0	0	0	0	0	0	0	0	0	0	0	0	0	0	0	0	0	0	0	0	0	0	0	0	0	0
	Cu	0	0	0	0	0	0	0	0	0	0	2	0	0	0	0	0	0	0	0	0	0	0	0	0	0	0	0	0	0	0	0	0	0	0	0	0	0	0	0	0	0	0	0	0	0	0	0	0
05-Jan-2022	Ae	0	0	0	0	0	0	0	0	0	0	0	0	0	0	0	0	0	0	0	0	0	0	0	0	0	0	0	0	0	0	0	0	0	0	0	0	0	0	0	0	0	0	0	0	0	0	0	0
	Cu	0	0	0	0	0	0	0	0	0	0	0	1	0	0	0	0	0	0	0	0	0	0	0	0	0	0	0	0	0	0	0	0	0	0	0	0	0	0	0	0	0	0	0	0	0	0	0	0
23-Feb-2023	Ae	0	0	0	0	0	0	0	0	0	0	0	0	0	0	0	0	0	0	0	0	0	0	0	0	0	0	0	0	0	0	0	0	0	0	0	0	0	0	0	0	0	0	0	0	0	0	0	0
	Cu	0	0	0	0	0	0	0	0	2	0	0	0	0	0	0	0	0	0	0	0	0	0	0	0	0	0	0	0	0	0	0	0	0	0	0	0	0	0	0	0	0	0	0	0	0	0	0	0
07-Mar-2023	Ae	0	0	0	0	0	0	0	0	0	0	0	0	0	0	0	0	0	0	0	0	0	0	0	0	0	0	0	0	0	0	0	0	0	0	0	0	0	0	0	0	0	0	0	0	0	0	0	0
	Cu	0	0	0	0	0	0	0	0	0	0	0	0	0	0	0	0	0	0	0	0	0	0	0	0	0	0	0	0	0	0	0	0	0	0	0	0	0	0	0	0	0	0	0	0	0	0	0	0
22-Mar-2023	Ae	0	0	0	0	0	0	0	0	0	0	0	0	0	0	0	0	0	0	0	0	0	0	0	0	0	0	0	0	0	0	0	0	0	0	0	0	0	0	0	0	0	0	0	0	0	0	0	0
	Cu	0	0	0	0	0	0	0	0	0	0	0	0	0	0	0	0	0	0	0	0	0	0	0	0	0	0	0	0	0	0	0	0	0	0	0	0	0	0	0	0	0	0	0	0	0	0	0	0
09-Apr-2023	Ae	0	0	0	0	0	0	0	0	0	0	0	0	0	0	0	0	0	0	0	0	0	0	0	0	0	0	0	0	0	0	0	0	0	0	0	0	0	0	0	0	0	0	0	0	0	0	0	0
	Cu	0	0	0	0	0	0	0	0	0	0	0	0	0	0	0	0	0	0	0	0	0	0	0	0	0	0	0	0	0	0	0	0	0	0	0	0	0	0	0	0	0	0	0	0	0	0	0	0
18-Apr-2023	Ae	0	0	0	0	0	0	0	0	0	0	0	0	0	0	0	0	0	0	0	0	0	0	0	0	0	0	0	0	0	0	0	0	0	0	0	0	0	0	0	0	0	0	0	0	0	0	0	0
	Cu	0	0	0	0	0	0	0	0	0	0	0	0	0	0	0	0	0	0	0	0	0	0	0	0	0	0	0	0	0	0	0	0	0	0	0	0	0	0	0	0	0	0	0	0	0	0	0	0
02-May-2023	Ae	0	0	0	0	0	0	0	0	0	0	0	0	0	0	0	0	0	0	0	0	0	0	0	0	0	0	0	0	0	0	0	0	0	0	0	0	0	0	0	0	0	0	0	0	0	0	0	0
	Cu	0	0	0	0	0	0	0	0	0	0	0	0	0	0	0	0	0	0	0	0	0	0	0	0	0	0	0	0	0	0	0	0	0	0	0	0	0	0	0	0	0	0	0	0	0	0	0	0
18-May-2023	Ae	0	0	0	0	0	0	0	0	0	0	0	0	0	0	0	0	0	0	0	0	0	0	0	0	0	0	0	0	0	0	0	0	0	0	0	0	0	0	0	0	0	0	0	0	0	0	0	0
	Cu	0	0	0	0	0	0	0	0	0	0	0	0	0	0	0	0	0	0	0	0	0	0	0	0	0	0	0	0	0	0	0	0	0	0	0	0	0	0	0	0	0	0	0	0	0	0	0	0
06-Jun-2023	Ae	0	0	0	0	0	0	0	0	0	0	0	0	0	0	0	0	0	0	0	0	0	0	0	0	0	0	0	0	0	0	0	0	0	0	0	0	0	0	0	0	0	0	0	0	0	0	0	0
	Cu	0	0	0	0	0	0	0	0	0	0	0	0	0	0	0	0	0	0	0	0	0	0	0	0	0	0	0	0	0	0	0	0	0	0	0	0	0	0	0	0	0	0	0	0	0	0	0	0
20-Jun-2023	Ae	0	0	0	0	0	0	0	0	0	0	0	0	0	0	0	0	0	0	0	0	0	0	0	0	0	0	0	0	0	0	0	0	0	0	0	0	0	0	0	0	0	0	0	0	0	0	0	0
	Cu	0	0	0	0	0	0	0	0	0	0	0	0	0	0	0	0	0	0	0	0	0	0	0	0	0	0	0	0	0	0	0	0	0	0	0	0	0	0	0	0	0	0	0	0	0	0	0	0
05-Jul-2023	Ae	0	0	0	0	0	0	0	0	0	0	0	0	0	0	0	0	0	0	0	0	0	0	0	0	0	0	0	0	0	0	0	0	0	0	0	0	0	0	0	0	0	0	0	0	0	0	0	0
	Cu	0	0	0	0	0	0	0	0	0	0	0	0	0	0	0	0	0	0	0	0	0	0	0	0	0	0	0	0	0	0	0	0	0	0	0	0	0	0	0	0	0	0	0	0	0	0	0	0
19-Jul-2023	Ae	0	0	0	0	0	0	0	0	0	0	0	0	0	0	0	0	0	0	0	0	0	0	0	0	0	0	0	0	0	0	0	0	0	0	0	0	0	0	0	0	0	0	0	0	0	0	0	0
	Cu	0	0	0	0	0	0	0	0	0	0	0	0	0	0	0	0	0	0	0	0	0	0	0	0	0	0	0	0	0	0	0	0	0	0	0	0	0	0	0	0	0	0	0	0	0	0	0	0
02-Aug-2023	Ae	0	0	0	0	0	0	0	0	0	0	0	0	0	0	0	0	0	0	0	0	0	0	0	0	0	0	0	0	0	0	0	0	0	0	0	0	0	0	0	0	0	0	0	0	0	0	0	0
	Cu	0	0	0	0	0	0	0	0	0	0	0	0	0	0	0	0	0	0	0	0	0	0	0	0	0	0	0	0	0	0	0	0	0	0	0	0	0	0	0	0	0	0	0	0	0	0	0	0
17-Aug-2023	Ae	0	0	0	0	0	0	0	0	0	0	0	0	0	0	0	0	0	0	0	0	0	0	0	0	0	0	0	0	0	0	0	0	0	0	0	0	0	0	0	0	0	0	0	0	0	0	0	0
	Cu	0	0	0	0	0	0	0	0	0	0	0	0	0	0	0	0	0	0	0	0	0	0	0	0	0	0	0	0	0	0	0	0	0	0	0	0	0	0	0	0	0	0	0	0	0	0	0	0
05-Sep-2023	Ae	0	0	0	0	0	0	0	0	0	0	0	0	0	0	0	0	0	0	0	0	0	0	0	0	0	0	0	0	0	0	0	0	0	0	0	0	0	0	0	0	0	0	0	0	0	0	0	0
	Cu	0	0	0	0	0	0	0	0	0	0	0	0	0	0	0	0	0	0	0	0	0	0	0	0	0	0	0	0	0	0	0	0	0	0	0	0	0	0	0	0	0	0	0	0	0	0	0	0
20-Sep-2023	Ae	0	0	0	0	0	0	0	0	0	0	0	0	0	0	0	0	0	0	0	0	0	0	0	0	0	0	0	0	0	0	0	0	0	0	0	0	0	0	0	0	0	0	0	0	0	0	0	0
	Cu	0	0	0	0	0	0	0	0	0	0	0	0	0	0	0	0	0	0	0	0	0	0	0	0	0	0	0	0	0	0	0	0	0	0	0	0	0	0	0	0	0	0	0	0	0	0	0	0
04-Oct-2023	Ae	0	0	0	0	0	0	0	0	0	0	0	0	0	0	0	0	0	0	0	0	0	0	0	0	0	0	0	0	0	0	0	0	0	0	0	0	0	0	0	0	0	0	0	0	0	0	0	0
	Cu	0	0	0	0	0	0	0	0	0	0	0	0	0	0	0	0	0	0	0	0	0	0	0	0	0	0	0	0	0	0	0	0	0	0	0	0	0	0	0	0	0	0	0	0	0	0	0	0
19-Oct-2023	Ae	0	0	0	0	0	0	0	0	0	0	0	0	0	0	0	0	0	0	0	0	0	0	0	0	0	0	0	0	0	0	0	0	0	0	0	0	0	0	0	0	0	0	0	0	0	0	0	0
	Cu	0	0	0	0	0	0	0	0	0	0	0	0	0	0	0	0	0	0	0	0	0	0	0	0	0	0	0	0	0	0	0	0	0	0	0	0	0	0	0	0	0	0	0	0	0	0	0	0
10-Nov-2023	Ae	0	0	0	0	0	0	0	0	0	0	0	0	0	0	0	0	0	0	0	0	0	0	0	0	0	0	0	0	0	0	0	0	0	0	0	0	0	0	0	0	0	0	0	0	0	0	0	0
	Cu	0	0	0	0	0	0	0	0	0	0	0	0	0	0	0	0	0	0	0	0	0	0	0	0	0	0	0	0	0	0	0	0	0	0	0	0	0	0	0	0	0	0	0	0	0	0	0	0
24-Nov-2023	Ae	0	0	0	0	0	0	0	0	0	0	0	0	0	0	0	0	0	0	0	0	0	0	0	0	0	0	0	0	0	0	0	0	0	0	0	0	0	0	0	0	0	0	0	0	0	0	0	0
	Cu	0	0	0	0	0	0	0	0	0	0	0	0	0	0	0	0	0	0	0	0	0	0	0	0	0	0	0	0	0	0	0	0	0	0	0	0	0	0	0	0	0	0	0	0	0	0	0	0
18-Dec-2023	Ae	0	0	0	0	0	0	0	0	0	0	0	0	0	0	0	0	0	0	0	0	0	0	0	0	0	0	0	0	0	0	0	0	0	0	0	0	0	0	0	0	0	0	0	0	0	0	0	0
	Cu	0	0	0	0	0	0	0	0	0	0	0	0	0	0	0	0	0	0	0	0	0	0	0	0	0	0	0	0	0	0	0	0	0	0	0	0	0	0	0	0	0	0	0	0	0	0	0	0
04-Jan-2024	Ae	0	0	0	0	0	0	0	0	0	0	0	0	0	0	0	0	0	0	0	0	0	0	0	0	0	0	0	0	0	0	0	0	0	0	0	0	0	0	0	0	0	0	0	0	0	0	0	0
	Cu	0	0	0	0	0	0	0	0	0	0	0	0	0	0	0	0	0	0	0	0	0	0	0	0	0	0	0	0	0	0	0	0	0	0	0	0	0	0	0	0	0	0	0	0	0	0	0	0
19-Jan-2024	Ae	0	0	0	0	0	0	0	0	0	0	0	0	0	0	0	0	0	0	0	0	0	0	0	0	0	0	0	0	0	0	0	0	0	0	0	0	0	0	0	0	0	0	0	0	0	0	0	0
	Cu	0	0	0	0	0	0	0	0	0	0	0	0	0	0	0	0	0	0	0	0	0	0	0	0	0	0	0	0	0	0	0	0	0	0	0	0	0	0	0	0	0	0	0	0	0	0	0	0
08-Feb-2024	Ae	0	0	0	0	0	0	0	0	0	0	0	0	0	0	0	0	0	0	0	0	0	0	0	0	0	0	0	0	0	0	0	0	0	0	0	0	0	0	0	0	0	0	0	0	0	0	0	0
	Cu	0	0	0	0	0	0	0	0	0	0	0	0	0	0	0	0	0	0	0	0	0	0	0	0	0	0	0	0	0	0	0	0	0	0	0	0	0	0	0	0	0	0	0	0	0	0	0	0
20-Feb-2024	Ae	0	0	0	0	0	0	0	0	0	0	0	0	0	0	0	0	0	0	0	0	0	0	0	0	0	0	0	0	0	0	0	0	0	0	0	0	0	0	0	0	0	0	0	0	0	0	0	0
	Cu	0	0	0	0	0	0	0	0	0	0	0	0	0	0	0	0	0	0	0	0	0	0	0	0	0	0	0	0	0	0	0	0	0	0	0	0	0	0	0	0	0	0	0	0	0	0	0	0
05-Mar-2024	Ae	0	0	0	0	0	0	0	0	0	0	0	0	0	0	0	0	0	0	0	0	0	0	0	0	0	0	0	0	0	0	0	0	0	0	0	0	0	0	0	0	0	0	0	0	0	0	0	0
	Cu	0	0	0	0	0	0	0	0	0	0	0	0	0	0	0	0	0	0	0	0	0	0	0	0	0	0	0	0	0	0	0	0	0	0	0	0	0	0	0	0	0	0	0	0	0	0	0	0
19-Mar-2024	Ae	0	0	0	0	0	0	0	0	0	0	0	0	0	0	0	0	0	0	0	0	0	0	0	0	0	0	0	0	0	0	0	0	0	0	0	0	0	0	0	0	0	0	0	0	0	0	0	0
	Cu	0	0	0	0	0	0	0	0	0	0	0	0	0	0	0	0	0	0	0	0	0	0	0	0	0	0	0	0	0	0	0	0	0	0	0	0	0	0	0	0	0	0	0	0	0	0	0	0
		MONITORING TRAP
	Ae = Aedes aegypti
	Cx = Culex quinquefasciatus
[truncated: 28 more columns]
